# Supplementary material for: Muscle-Driven Predictive Physics Simulations of Quadrupedal Locomotion in the Horse
Source: Integr Comp Biol. 2024 Jul 13;64(3):694–714. doi: 10.1093/icb/icae095 (PMC11428545; doi:10.1093/icb/icae095)
Supplement: icae095_Supplemental_Files [file icae095_supplemental_files.zip]

Archive with 4 entries (4 files):
- Supplementary Data File S1.xlsx
- Supplementary Figures.pdf
- Supplementary Texts.pdf
- Supplementary Video S1.Mp4
