# Supplementary material for: Muscle-Driven Predictive Physics Simulations of Quadrupedal Locomotion in the Horse
Source: Integr Comp Biol. 2024 Jul 13;64(3):694–714. doi: 10.1093/icb/icae095 (PMC11428545; doi:10.1093/icb/icae095)
Supplement: icae095_Supplemental_Files [file icae095_supplemental_files.zip › Supplementary Data File S1.xlsx]

## Sheet: 1. Body segment parameters
Scaled mass and inertia			Inertia is reported about the body center of mass, aligned to the global reference frame, in the reference posture (Fig. 1 main manuscript)
	mass (in kg)		Ixx (in kg m2)	Iyy	Izz	Ixy	Ixz	Iyz		Com_x (in m)	Com_y	Com_z
torso	364.107		31.0426	70.5236	69.8268	7.90698	0	0		0.0299894	0.140212	0
tail	1.54125		0.02963	0.004202	0.03333	-0.00778	0	0		-0.741612	0.124688	0
head	23.8946		0.593016	0.295689	0.751167	0.172134	0	0		1.2404	0.535845	0
neck	27.7218		0.6524	0.52196	0.994503	-0.178372	0	0		0.878656	0.455077	0
scapula_r	11.8956		0.148825	0.149526	0.285655	0.0558619	0.0492199	0.0198399		0.615321	0.133374	0.114896
humerus_r	8.89581		0.0543657	0.0926938	0.116378	0.000395875	0.000693388	-0.00291098		0.65004	-0.141408	0.129005
forearm_r	6.93045		0.127483	0.0227502	0.13648	0.00031572	-0.00203927	0.00119918		0.573492	-0.40556	0.158318
metacarpus_r	1.64469		0.0155679	0.00146562	0.0154465	-0.000246436	0.000431594	-0.000414621		0.563537	-0.810666	0.117706
finger_r	1.89295		0.00784442	0.00527456	0.00962763	0.00338636	0.000195257	-0.000250228		0.631312	-1.10438	0.124435
thigh_r	19.2398		0.259018	0.269973	0.359714	0.00905136	0	0		-0.54719	-0.111755	0.13216
shank_r	8.58549		0.130242	0.0496146	0.153407	-0.0293397	0.000466609	-0.00378596		-0.562608	-0.374958	0.169773
metatarsus_r	2.93769		0.050996	0.00349004	0.0528991	7.48943e-05	0.000913754	0.00100037		-0.67895	-0.735229	0.114891
toe_r	1.93432		0.00794704	0.00485454	0.0106856	0.00354487	0.000111026	-0.000180128		-0.622572	-1.11226	0.135062
total (including left side)	545.179									0.119331	0.0834417	0

## Sheet: 2. Joint centers
Joint name	x coordinate (in m, global)	y coordinate	z coordinate	parent body	child body
hip_r	-0.5097	0.1159	0.119	torso	thigh_r
knee_r	-0.4642	-0.233	0.1584	thigh_r	shank_r
ankle_r	-0.655	-0.6236	0.1205	shank_r	metatarsus_r
MTP_r	-0.6799	-0.9738	0.1276	metatarsus_r	toe_r
SCT_r	0.5902	0.2426	0.0927	torso	scapula_r
shoulder_r	0.7296	-0.0324	0.132	scapula_r	humerus_r
elbow_r	0.5917	-0.2703	0.1639	humerus_r	forearm_r
wrist_r	0.5533	-0.6764	0.1162	forearm_r	metacarpus_r
MCP_r	0.5644	-0.9762	0.1212	metacarpus_r	finger_r
neck_base	0.8037	0.1745	0	torso	neck
atlas	1.094	0.7205	0	neck	head
tail_base	-0.6127	0.346	0	torso	tail
hip_l	-0.5097	0.1159	-0.119	torso	thigh_l
knee_l	-0.4642	-0.233	-0.1584	thigh_l	shank_l
ankle_l	-0.655	-0.6236	-0.1205	shank_l	metatarsus_l
MTP_l	-0.6799	-0.9738	-0.1276	metatarsus_l	toe_l
SCT_l	0.5902	0.2426	-0.0927	torso	scapula_l
shoulder_l	0.7296	-0.0324	-0.132	scapula_l	humerus_l
elbow_l	0.5917	-0.2703	-0.1639	humerus_l	forearm_l
wrist_l	0.5533	-0.6764	-0.1162	forearm_l	metacarpus_l
MCP_l	0.5644	-0.9762	-0.1212	metacarpus_l	finger_l
groundPelvis	-0.5097	0.1159	0	ground	torso

## Sheet: 3. Forelimb muscle masses
Muscle name		Sagittal plane function	Muscle mass (fraction of BW)	SD (fraction of BW)	Body mass (kg)	n	Source:
Pectorales transversus et descendens		Scapular protraction/retraction, shoulder extension/flexion, elbow flexion	0.00330667	0.000505002	503.333	6	Payne, Veenman et al. 2005
Pectoralis profundus		Scapular retraction, shoulder extension	0.00597833	0.000925601	503.333	6	Payne, Veenman et al. 2005
Serratus ventralis cervicis		Scapular retraction	0.004382	0.000637511	514	5	Payne, Veenman et al. 2005
Serratus ventralis thoracis		Scapular protraction	0.006328	0.00135633	514	5	Payne, Veenman et al. 2005
Brachiocephalicus (cleidobrachialis) & Omotransversarius		Scapular protraction, shoulder extension, elbow flexion?	0.006815	0.001949	503.333	6	Payne, Veenman et al. 2005
Subclavius		Scapular retraction	0.00271	0.000353214	503.333	6	Payne, Veenman et al. 2005
Trapezius		Scapular protraction, retraction	0.00144833	0.00032065	503.333	6	Payne, Veenman et al. 2005
Latissimus dorsi		Scapular retraction, shoulder flexion	0.00384833	0.000461797	503.333	6	Payne, Veenman et al. 2005
Rhomboideus cervicis		Scapular retraction/protraction	0.001246	0.000184878	514	5	Payne, Veenman et al. 2005
Rhomboideus thoracis		Scapular retraction/protraction	0.000982	0.000368402	514	5	Payne, Veenman et al. 2005
Biceps brachii (caput laterale)		Shoulder extension, elbow flexion	0.000456343	6.55648e-05	512.667	3	Watson et al. 2007
Biceps brachii (caput mediale)		Shoulder extension, elbow flexion	0.000814614	0.000160722	512.667	3	Watson et al. 2007
Supraspinatus		Shoulder extension	0.00235814	0.000135386	512.667	3	Watson et al. 2007
Triceps brachii (caput longum)		Shoulder flexion, elbow extension	0.00716184	0.00161406	540	5	Watson et al. 2007
Triceps brachii (caput laterale)		Elbow extension	0.00163154	0.000300596	540	5	Watson et al. 2007
Triceps brachii (caput mediale)		Elbow extension	0.000392201	0.000259914	550	3	Watson et al. 2007
Teres major		Shoulder flexion	0.00104396		91	1	Wareing et al. 2011
Teres minor		Shoulder flexion	0.00043956		91	1	Wareing et al. 2011
Deltoideus		Shoulder flexion	0.00101099		91	1	Wareing et al. 2011
Subscapularis		Shoulder flexion/extension	0.00203297		91	1	Wareing et al. 2011
Coracobrachialis		Shoulder extension	8.79121e-05		91	1	Wareing et al. 2011
Articularis humeri		Shoulder extension	0.000208791		91	1	Wareing et al. 2011
Brachialis		Elbow flexion	0.00101099		91	1	Wareing et al. 2011
Tensor fasciae antebrachii		Elbow extension	0.000351648		91	1	Wareing et al. 2011
Infraspinatus		Shoulder flexion/extension	0.00418681		91	1	Wareing et al. 2011
Anconeus		Elbow extension	0.000241758		91	1	Wareing et al. 2011
Flexor digitalis superficialis		Elbow extension, wrist flexion, phalangeal flexion	0.00052365	5.54968e-05	469	7	Brown et al. 2003
Flexor digitalis profundus (caput humerale)		Elbow extension, wrist flexion, phalangeal flexion	0.00119662	0.000202365	469	7	Brown et al. 2003
Flexor digitalis profundus (caput radiale)		Wrist flexion, phalangeal flexion	9.49083e-05	1.46013e-05	469	7	Brown et al. 2003
Flexor digitalis profundus (caput ulnare)		Wrist flexion, phalangeal flexion	0.000203962	1.75672e-05	469	7	Brown et al. 2003
Extensor digitalis communis		Elbow flexion, wrist extension, phalangeal extension	0.000673712	0.000105403	469	7	Brown et al. 2003
Extensor digitalis lateralis		Wrist flexion, phalangeal extension	0.000121829	3.23966e-05	469	7	Brown et al. 2003
Flexor carpi ulnaris		Elbow extension, wrist flexion	0.000559183	3.55906e-05	469	7	Brown et al. 2003
Flexor carpi radialis		Elbow extension, wrist flexion	0.000383181	7.20768e-05	469	7	Brown et al. 2003
Extensor carpi ulnaris (ulnaris lateralis)		Elbow extension, wrist flexion	0.000776264	4.53646e-05	469	7	Brown et al. 2003
Extensor carpi radialis		Elbow flexion, wrist extension	0.00173721	0.000190209	469	7	Brown et al. 2003
Extensor carpi obliquus (Abductor pollicis longus)		Wrist extension	8.12196e-05	1.75672e-05	469	7	Brown et al. 2003
Total			0.0668265
References
Payne, R.C., Veenman, P. and Wilson, A.M., 2005. The role of the extrinsic thoracic limb muscles in equine locomotion. Journal of Anatomy, 206, pp.193-204.
Watson, J.C. and Wilson, A.M., 2007. Muscle architecture of biceps brachii, triceps brachii and supraspinatus in the horse. Journal of anatomy, 210, pp.32-40.
Wareing K, Tickle PG, Stokkan K-A, Codd JR, Sellers WI. 2011. The musculoskeletal anatomy of the reindeer (Rangifer tarandus): fore- and hindlimb. Polar Biol 34:1571–78
Brown, N.A., Kawcak, C.E., McIlwraith, C.W. and Pandy, M.G., 2003. Architectural properties of distal forelimb muscles in horses, Equus caballus. Journal of morphology, 258, pp.106-114.

## Sheet: 4. Hindlimb muscle masses
Muscle name		Sagittal plane function	Muscle mass (fraction of BW)	SD (fraction of BW)	Body mass (kg)	n	Source:
Psoas major		Hip flexion	0.00226333	0.000671823	523.333	6	Payne et al. 2005
Psoas minor		Hip flexion	0.00081	0.000234776	523.333	6	Payne et al. 2005
Iliacus		Hip flexion	0.002632	0.000170792	532	5	Payne et al. 2005
Gluteus superficialis		Hip flexion	0.00126143	0.000238567	510	7	Payne et al. 2005
Gluteus medius		Hip extension	0.016235	0.00253377	523.333	6	Payne et al. 2005
Gluteus profundus		Hip extension	0.00258333	0.000358757	523.333	6	Payne et al. 2005
Tensor fasciae latae		Hip flexion knee extension	0.00755143	0.00102826	510	7	Payne et al. 2005
Biceps femoris (intermediate head)		Hip extension knee extension/flexion	0.00167286	0.000309823	510	7	Payne et al. 2005
Biceps femoris (vertebral head)		Hip extension knee extension	0.0117843	0.00135665	510	7	Payne et al. 2005
Biceps femoris (caudal head)		Hip extension knee flexion Ankle extension	0.00278	0.000612781	510	7	Payne et al. 2005
Semitendinosus (vertebral head)		Hip extension knee flexion ankle extension	0.00182714	0.000308421	510	7	Payne et al. 2005
Semitendinosus (pelvic head)		Hip extension knee flexion ankle extension	0.00527	0.00152743	510	7	Payne et al. 2005
Semimembranosus (vertebral & pelvic heads)		Hip extension knee flexion	0.00332	0.0011085	510	7	Payne et al. 2005
Gracilis		Hip extension knee flexion	0.00739429	0.000863286	510	7	Payne et al. 2005
Sartorius		Hip flexion knee extension	0.00337571	0.00076153	510	7	Payne et al. 2005
Adductor (magnus & brevis)		Hip extension	0.00093	0.00017282	510	7	Payne et al. 2005
Pectineus		Hip flexion	0.00362571	0.000497589	510	7	Payne et al. 2005
Rectus femoris		Hip flexion knee extension	0.00443	0.00051368	510	7	Payne et al. 2005
Vastus medialis		Knee extension	0.000861429	0.000184339	510	7	Payne et al. 2005
Vastus intermedius		Knee extension	0.000957143	0.000292559	510	7	Payne et al. 2005
Vastus lateralis		Knee extension	0.00334143	0.000560489	510	7	Payne et al. 2005
Popliteus		Knee flexion	0.000537143	0.000159448	510	7	Payne et al. 2005
Gastrocnemius (caput mediale)		Knee flexion ankle extension	0.00157143	0.000293111	510	7	Payne et al. 2005
Gastrocnemius (caput laterale)		Knee flexion ankle extension	0.00156143	0.000447714	510	7	Payne et al. 2005
Soleus		Ankle extension	1.5e-05	5.7735e-06	497.5	4	Payne et al. 2005
Flexor digitalis superficialis		Knee flexion ankle extension toe flexion	0.00022	5.41603e-05	510	7	Payne et al. 2005
Flexor digitalis medialis		Ankle extension toe flexion	0.000315714	3.73529e-05	510	7	Payne et al. 2005
Flexor digitalis lateralis		Ankle extension toe flexion	0.00127286	0.000299595	510	7	Payne et al. 2005
Tibialis caudalis		Ankle extension toe flexion	0.000434286	7.36788e-05	510	7	Payne et al. 2005
Extensor digitalis lateralis		Ankle flexion toe extension	0.000374286	7.93425e-05	510	7	Payne et al. 2005
Extensor digitalis longus		Knee extension Ankle flexion toe extension	0.000894286	0.000137702	510	7	Payne et al. 2005
Tibialis cranialis		Ankle flexion	0.000595714	9.93071e-05	510	7	Payne et al. 2005
Quadratus femoris		Hip extension	0.000197802		91	1	Wareing et al. 2011
Obturatorius externus		Hip extension	0.00105495		91	1	Wareing et al. 2011
Obturatorius internus		Hip extension
Gemelli		Hip extension	0.000769231		91	1	Wareing et al. 2011
Total			0.0947206
References
Payne RC, Hutchinson JR, Robilliard JJ, Smith NC, Wilson AM. Functional specialisation of pelvic limb anatomy in horses (Equus caballus). J Anat. 2005 Jun;206(6):557-74. doi: 10.1111/j.1469-7580.2005.00420.x. PMID: 15960766; PMCID: PMC1571521.
Wareing K, Tickle PG, Stokkan K-A, Codd JR, Sellers WI. 2011. The musculoskeletal anatomy of the reindeer (Rangifer tarandus): fore- and hindlimb. Polar Biol 34:1571–78

## Sheet: 5. Muscle functional groups
Forelimb
Mono-articular			Abbreviation	mass (fraction bodyweight)	mass (% forelimb muscle)		Line of action based on	L0 (m)	LT (m)	Fmax (Newton)		Scaled empirical fiber lengths (m)*	Scaled empirical fiber length ranges (m)*		Source of the fiber lengths
Scapular protractor			ScP	0.00816617	12.22		Serratus ventralis thoracis	0.0784304	0.180927	16065.1		0.0503218	0.036-0.067		Payne, Veenman et al. 2005
Scapular retractor			ScR	0.00893017	13.3632		Serratus ventralis cervicis	0.0478306	0.329109	28807.4		0.299877	0.175-0.483		Payne, Veenman et al. 2005
Shoulder flexor			SF	0.0056044	8.38649		Teres major	0.148086	0.20426	5839.33		0.274676	n.a.		Wareing et al. 2011
Shoulder extensor			SE	0.00576474	8.62642		Supraspinatus	0.0961443	0.35718	9251.36		0.0728	0.064-0.086†		Watson et al. 2007
Elbow flexor			EF	0.00101099	1.51286		Brachialis	0.0382234	0.315102	4081.01		0.249377	n.a.		Wareing et al. 2011
Elbow extensor			EE	0.00261715	3.91633		Triceps brachii (caput laterale)	0.0682367	0.168341	5917.79		0.2141	0.19-0.241†		Watson et al. 2007
Bi- and multi-articular
Scapular protractor, shoulder extensor, elbow flexor			ScPSE	0.00846833	12.6721		Brachiocephalicus	0.341809	0.672449	3822.65		0.711693	0.175-1.022		Payne, Veenman et al. 2005
Scapular retractor, shoulder extensor			ScRSE	0.006805	10.1831		Pectoralis profundus	0.246561	0.0824064	4258.47		0.473435	0.246-0.647		Payne, Veenman et al. 2005
Scapular retractor, shoulder flexor			ScRSF	0.004675	6.99573		Latissimus dorsi	0.342447	0.464011	2106.39		0.388196	0.098-0.616		Payne, Veenman et al. 2005
Shoulder flexor, elbow extensor			SFEE	0.00716184	10.7171		Triceps brachii (caput longum)	0.276828	0.160828	3991.76		0.2213	0.19-0.263†		Watson et al. 2007
Shoulder extensor, elbow flexor			SEEF	0.00127096	1.90188		Biceps brachii (caput mediale)	0.0949301	0.298411	2065.74		0.0293	0.023-0.041†		Watson et al. 2007
Elbow flexor, wrist extensor			EFWE	0.00249214	3.72928		Extensor carpi radialis	0.0796647	0.498747	4826.77		0.0798936	0.046-0.103		Brown et al. 2003
Elbow extensor, wrist flexor			EEWF	0.0038596	5.77555		Extensor carpi ulnaris (ulnaris lateralis)	0.0607698	0.317364	9799.51		0.0182914	0.011-0.032		Brown et al. 2003
Total:				0.0668265	100
Hindlimb
Mono-articular
Hip flexor			HF	0.0105925	11.1829		Iliacus	0.177971	0.188636	9183.29		0.249485	0.174-0.311		Payne, Hutchinson et al. 2005
Hip extensor			HE	0.0217703	22.9837		Gluteus medius	0.120986	0.369392	27763.8		0.207563	0.138-0.307		Payne, Hutchinson et al. 2005
Knee flexor			KF	0.000537143	0.567081		Popliteus	0.0266799	0.182156	3106.39		0.0388542	0.021-0.174		Payne, Hutchinson et al. 2005
Knee extensor			KE	0.00516	5.4476		Vastus lateralis	0.0972979	0.380629	8182.69		0.158484	0.094-0.225		Payne, Hutchinson et al. 2005
Ankle flexor			AF	0.00097	1.02406		Tibialis cranialis	0.0279977	0.364388	5345.64		0.0408991	0.017-0.223		Payne, Hutchinson et al. 2005
Bi- and multi-articular
Hip flexor, knee extensor			HFKE	0.0153571	16.2131		Tensor fasciae latae	0.457698	0.0819105	5177.04		0.0991804	0.061-0.153		Payne, Hutchinson et al. 2005
Hip extensor, knee extensor			HEKE	0.0126207	13.3241		Biceps femoris vertebral head	0.236688	0.621781	8227.3		0.263799	0.133-0.337		Payne, Hutchinson et al. 2005
Hip extensor, knee flexor			HEKF	0.0115507	12.1945		Gracilis	0.346698	0.146973	5140.52		0.125765	0.082-0.179		Payne, Hutchinson et al. 2005
Hip extensor, knee flexor, ankle extensor			HEKFAE	0.00987714	10.4277		Semitendinosus pelvic head	0.569358	0.178799	2676.67		0.319013	0.184-0.363		Payne, Hutchinson et al. 2005
Knee flexor, ankle extensor			KFAE	0.00335286	3.53973		Gastrocnemius (caput laterale)	0.0716881	0.400224	7216.35		0.0572588	0.037-0.072		Payne, Hutchinson et al. 2005
Knee extensor, ankle flexor, toe extensor			KEAFTE	0.000894286	0.94413		Extensor digitalis longus	0.0782466	0.851746	1763.44		0.0828207	0.061-0.112		Payne, Hutchinson et al. 2005
Ankle extensor, toe flexor			AETF	0.00203786	2.15144		Flexor digitalis lateralis	0.031018	0.903529	10137		0.0102248	0.003-0.056		Payne, Hutchinson et al. 2005
												* = Fiber lengths were scaled assuming mass ∝ L^3
Total:				0.0947206	100							†= these are the range in average reported fiber lengths between individuals for the same muscle, instead of within-muscle ranges
References
Payne RC, Hutchinson JR, Robilliard JJ, Smith NC, Wilson AM. Functional specialisation of pelvic limb anatomy in horses (Equus caballus). J Anat. 2005 Jun;206(6):557-74. doi: 10.1111/j.1469-7580.2005.00420.x. PMID: 15960766; PMCID: PMC1571521.
Payne, R.C., Veenman, P. and Wilson, A.M., 2005. The role of the extrinsic thoracic limb muscles in equine locomotion. Journal of Anatomy, 206, pp.193-204.
Watson, J.C. and Wilson, A.M., 2007. Muscle architecture of biceps brachii, triceps brachii and supraspinatus in the horse. Journal of anatomy, 210, pp.32-40.
Wareing K, Tickle PG, Stokkan K-A, Codd JR, Sellers WI. 2011. The musculoskeletal anatomy of the reindeer (Rangifer tarandus): fore- and hindlimb. Polar Biol 34:1571–78
Brown, N.A., Kawcak, C.E., McIlwraith, C.W. and Pandy, M.G., 2003. Architectural properties of distal forelimb muscles in horses, Equus caballus. Journal of morphology, 258, pp.106-114.

## Sheet: 6. Lines of action
MuscleName_side_point	Parent body	Position x (in m, global)	Position y	Position z
ScR_r_or_r	neck	0.9297	0.4651	0.0554
ScR_r_ins_r	scapula_r	0.5842	0.3152	0.0398
ScP_r_or_r	torso	0.4525	-0.0063	0.1652
ScP_r_via1_r	torso	0.4619	0.1196	0.1534
ScP_r_ins_r	scapula_r	0.4713	0.2455	0.113
SE_r_or_r	scapula_r	0.5664	0.3262	0.044
SE_r_via1_r	scapula_r	0.5982	0.2957	0.0705
SE_r_via2_r	scapula_r	0.7619	0.038	0.1469
SE_r_ins_r	humerus_r	0.7937	-0.0503	0.1701
SF_r_or_r	scapula_r	0.5342	0.1677	0.1293
SF_r_ins_r	humerus_r	0.6712	-0.1392	0.1156
EF_r_or_r	humerus_r	0.7022	-0.0423	0.1224
EF_r_via1_r	humerus_r	0.6432	-0.1713	0.1778
EF_r_via2_r	humerus_r	0.6306	-0.2327	0.1856
EF_r_ins_r	forearm_r	0.6035	-0.3631	0.1231
EE_r_or_r	humerus_r	0.7075	-0.1195	0.1632
EE_r_via1_r	humerus_r	0.6253	-0.1736	0.1994
EE_r_ins_r	forearm_r	0.5264	-0.2257	0.2095
ScPSE_r_or_r	head	1.1361	0.7525	0.0352
ScPSE_r_via1_r	neck	1.0676	0.7329	0.0792
ScPSE_r_via2_r	neck	0.864	0.1755	0.0895
ScPSE_r_via3_r	humerus_r	0.8207	-0.0771	0.1743
ScPSE_r_ins_r	humerus_r	0.7443	-0.1083	0.1866
ScRSE_r_or_r	torso	0.5848	-0.2387	0.0176
ScRSE_r_via1_r	torso	0.6882	-0.245	0.0542
ScRSE_r_ins_r	humerus_r	0.7679	-0.0516	0.0869
ScRSF_r_or_r	torso	0.1125	0.3529	0.0062
ScRSF_r_via1_r	torso	0.2463	0.2858	0.115
ScRSF_r_via2_r	torso	0.3649	0.1821	0.179
ScRSF_r_ins_r	humerus_r	0.6525	-0.1332	0.1252
SFEE_r_or_r	scapula_r	0.5498	0.1628	0.1346
SFEE_r_via1_r	scapula_r	0.5456	0.0638	0.1726
SFEE_r_ins_r	forearm_r	0.5044	-0.1988	0.1912
SEEF_r_or_r	scapula_r	0.7684	0.0286	0.1037
SEEF_r_via1_r	scapula_r	0.7771	0.0233	0.1122
SEEF_r_via2_r	humerus_r	0.8072	-0.0515	0.1351
SEEF_r_ins_r	forearm_r	0.6111	-0.3019	0.1318
EFWE_r_or_r	humerus_r	0.6031	-0.2373	0.2118
EFWE_r_via1_r	humerus_r	0.6355	-0.2782	0.2013
EFWE_r_via2_r	forearm_r	0.6145	-0.3492	0.1861
EFWE_r_via3_r	forearm_r	0.6008	-0.6503	0.141
EFWE_r_via4_r	metacarpus_r	0.5908	-0.6869	0.1346
EFWE_r_ins_r	metacarpus_r	0.5807	-0.7449	0.1281
EEWF_r_or_r	humerus_r	0.5701	-0.2611	0.2065
EEWF_r_via1_r	forearm_r	0.5537	-0.2918	0.1999
EEWF_r_ins_r	metacarpus_r	0.5082	-0.667	0.1286
HF_r_or_r	torso	-0.283	0.2687	0.2259
HF_r_via1_r	torso	-0.2989	0.1439	0.2003
HF_r_ins_r	thigh_r	-0.4998	0.0081	0.1134
HE_r_or_r	torso	-0.2109	0.3304	0.0599
HE_r_via1_r	torso	-0.4095	0.3335	0.1784
HE_r_ins_r	thigh_r	-0.5719	0.1501	0.1748
HFKE_r_or_r	torso	-0.3048	0.2373	0.2682
HFKE_r_via1_r	torso	-0.3319	0.1475	0.2442
HFKE_r_via2_r	thigh_r	-0.3896	-0.2285	0.2249
HFKE_r_ins_r	shank_r	-0.4247	-0.3063	0.2052
HEKE_r_or_r	torso	-0.516	0.3408	0.004
HEKE_r_via1_r	torso	-0.5827	0.3051	0.1013
HEKE_r_via2_r	torso	-0.6163	0.1252	0.222
HEKE_r_via3_r	thigh_r	-0.4929	-0.061	0.234
HEKE_r_via4_r	thigh_r	-0.4093	-0.2336	0.2295
HEKE_r_ins_r	shank_r	-0.43	-0.3025	0.207
HEKF_r_or_r	torso	-0.6236	0.1006	0.0079
HEKF_r_ins_r	shank_r	-0.4968	-0.3544	0.1077
HEKFAE_r_or_r	torso	-0.6814	0.1337	0.0738
HEKFAE_r_via1_r	shank_r	-0.5319	-0.2994	0.1124
HEKFAE_r_ins_r	metatarsus_r	-0.6805	-0.5275	0.105
KF_r_or_r	thigh_r	-0.4822	-0.2151	0.2058
KF_r_via1_r	thigh_r	-0.4918	-0.2184	0.2054
KF_r_via2_r	shank_r	-0.5215	-0.3323	0.1378
KF_r_ins_r	shank_r	-0.5245	-0.3918	0.1059
KE_r_or_r	thigh_r	-0.5484	-0.0015	0.178
KE_r_via1_r	thigh_r	-0.4465	-0.0656	0.2153
KE_r_via2_r	thigh_r	-0.3341	-0.2275	0.2032
KE_r_via3_r	thigh_r	-0.3579	-0.2594	0.1919
KE_r_ins_r	shank_r	-0.4165	-0.3339	0.1753
KFAE_r_or_r	thigh_r	-0.4785	-0.1095	0.1835
KFAE_r_ins_r	metatarsus_r	-0.6938	-0.5252	0.124
ScR_l_or_r	neck	0.9297	0.4651	-0.0554
ScR_l_ins_r	scapula_l	0.5842	0.3152	-0.0398
ScP_l_or_r	torso	0.4525	-0.0063	-0.1652
ScP_l_via1_r	torso	0.4619	0.1196	-0.1534
ScP_l_ins_r	scapula_l	0.4713	0.2455	-0.113
SE_l_or_r	scapula_l	0.5664	0.3262	-0.044
SE_l_via1_r	scapula_l	0.5982	0.2957	-0.0705
SE_l_via2_r	scapula_l	0.7619	0.038	-0.1469
SE_l_ins_r	humerus_l	0.7937	-0.0503	-0.1701
SF_l_or_r	scapula_l	0.5342	0.1677	-0.1293
SF_l_ins_r	humerus_l	0.6712	-0.1392	-0.1156
EF_l_or_r	humerus_l	0.7022	-0.0423	-0.1224
EF_l_via1_r	humerus_l	0.6432	-0.1713	-0.1778
EF_l_via2_r	humerus_l	0.6306	-0.2327	-0.1856
EF_l_ins_r	forearm_l	0.6035	-0.3631	-0.1231
EE_l_or_r	humerus_l	0.7075	-0.1195	-0.1632
EE_l_via1_r	humerus_l	0.6253	-0.1736	-0.1994
EE_l_ins_r	forearm_l	0.5264	-0.2257	-0.2095
ScPSE_l_or_r	head	1.1361	0.7525	-0.0352
ScPSE_l_via1_r	neck	1.0676	0.7329	-0.0792
ScPSE_l_via2_r	neck	0.864	0.1755	-0.0895
ScPSE_l_via3_r	humerus_l	0.8207	-0.0771	-0.1743
ScPSE_l_ins_r	humerus_l	0.7443	-0.1083	-0.1866
ScRSE_l_or_r	torso	0.5848	-0.2387	-0.0176
ScRSE_l_via1_r	torso	0.6882	-0.245	-0.0542
ScRSE_l_ins_r	humerus_l	0.7679	-0.0516	-0.0869
ScRSF_l_or_r	torso	0.1125	0.3529	-0.0062
ScRSF_l_via1_r	torso	0.2463	0.2858	-0.115
ScRSF_l_via2_r	torso	0.3649	0.1821	-0.179
ScRSF_l_ins_r	humerus_l	0.6525	-0.1332	-0.1252
SFEE_l_or_r	scapula_l	0.5498	0.1628	-0.1346
SFEE_l_via1_r	scapula_l	0.5456	0.0638	-0.1726
SFEE_l_ins_r	forearm_l	0.5044	-0.1988	-0.1912
SEEF_l_or_r	scapula_l	0.7684	0.0286	-0.1037
SEEF_l_via1_r	scapula_l	0.7771	0.0233	-0.1122
SEEF_l_via2_r	humerus_l	0.8072	-0.0515	-0.1351
SEEF_l_ins_r	forearm_l	0.6111	-0.3019	-0.1318
EFWE_l_or_r	humerus_l	0.6031	-0.2373	-0.2118
EFWE_l_via1_r	humerus_l	0.6355	-0.2782	-0.2013
EFWE_l_via2_r	forearm_l	0.6145	-0.3492	-0.1861
EFWE_l_via3_r	forearm_l	0.6008	-0.6503	-0.141
EFWE_l_via4_r	metacarpus_l	0.5908	-0.6869	-0.1346
EFWE_l_ins_r	metacarpus_l	0.5807	-0.7449	-0.1281
EEWF_l_or_r	humerus_l	0.5701	-0.2611	-0.2065
EEWF_l_via1_r	forearm_l	0.5537	-0.2918	-0.1999
EEWF_l_ins_r	metacarpus_l	0.5082	-0.667	-0.1286
HF_l_or_r	torso	-0.283	0.2687	-0.2259
HF_l_via1_r	torso	-0.2989	0.1439	-0.2003
HF_l_ins_r	thigh_l	-0.4998	0.0081	-0.1134
HEKF_l_or_r	torso	-0.6236	0.1006	-0.0079
HEKF_l_ins_r	shank_l	-0.4968	-0.3544	-0.1077
AETF_r_or_r	shank_r	-0.5057	-0.3079	0.2008
AETF_r_via1_r	shank_r	-0.6858	-0.5772	0.0976
AETF_r_via2_r	metatarsus_r	-0.7068	-0.6157	0.1018
AETF_r_via3_r	metatarsus_r	-0.7126	-0.8373	0.117
AETF_r_via4_r	metatarsus_r	-0.7153	-0.9852	0.129
AETF_r_via5_r	toe_r	-0.6883	-1.0057	0.1323
AETF_r_ins_r	toe_r	-0.6177	-1.1139	0.1397
KEAFTE_r_or_r	thigh_r	-0.4185	-0.2497	0.2012
KEAFTE_r_via1_r	shank_r	-0.4423	-0.3181	0.2057
KEAFTE_r_via2_r	shank_r	-0.608	-0.6067	0.155
KEAFTE_r_via3_r	metatarsus_r	-0.6475	-0.6971	0.1455
KEAFTE_r_via4_r	metatarsus_r	-0.6488	-0.9402	0.133
KEAFTE_r_via5_r	toe_r	-0.6341	-1.0074	0.1359
KEAFTE_r_ins_r	toe_r	-0.5697	-1.1022	0.1433
AF_r_or_r	shank_r	-0.4467	-0.337	0.1625
AF_r_via1_r	shank_r	-0.6092	-0.6073	0.1245
AF_r_ins_r	metatarsus_r	-0.6479	-0.6857	0.1177
HE_l_or_r	torso	-0.2109	0.3304	-0.0599
HE_l_via1_r	torso	-0.4095	0.3335	-0.1784
HE_l_ins_r	thigh_l	-0.5719	0.1501	-0.1748
HEKFAE_l_or_r	torso	-0.6814	0.1337	-0.0738
HEKFAE_l_via1_r	shank_l	-0.5319	-0.2994	-0.1124
HEKFAE_l_ins_r	metatarsus_l	-0.6805	-0.5275	-0.105
AETF_l_or_r	shank_l	-0.5057	-0.3079	-0.2008
AETF_l_via1_r	shank_l	-0.6858	-0.5772	-0.0976
AETF_l_via2_r	metatarsus_l	-0.7068	-0.6157	-0.1018
AETF_l_via3_r	metatarsus_l	-0.7126	-0.8373	-0.117
AETF_l_via4_r	metatarsus_l	-0.7153	-0.9852	-0.129
AETF_l_via5_r	toe_l	-0.6883	-1.0057	-0.1323
AETF_l_ins_r	toe_l	-0.6177	-1.1139	-0.1397
HFKE_l_or_r	torso	-0.3048	0.2373	-0.2682
HFKE_l_via1_r	torso	-0.3319	0.1475	-0.2442
HFKE_l_via2_r	thigh_l	-0.3896	-0.2285	-0.2249
HFKE_l_ins_r	shank_l	-0.4247	-0.3063	-0.2052
HEKE_l_or_r	torso	-0.516	0.3408	-0.004
HEKE_l_via1_r	torso	-0.5827	0.3051	-0.1013
HEKE_l_via2_r	torso	-0.6163	0.1252	-0.222
HEKE_l_via3_r	thigh_l	-0.4929	-0.061	-0.234
HEKE_l_via4_r	thigh_l	-0.4093	-0.2336	-0.2295
HEKE_l_ins_r	shank_l	-0.43	-0.3025	-0.207
KE_l_or_r	thigh_l	-0.5484	-0.0015	-0.178
KE_l_via1_r	thigh_l	-0.4465	-0.0656	-0.2153
KE_l_via2_r	thigh_l	-0.3341	-0.2275	-0.2032
KE_l_via3_r	thigh_l	-0.3579	-0.2594	-0.1919
KE_l_ins_r	shank_l	-0.4165	-0.3339	-0.1753
KFAE_l_or_r	thigh_l	-0.4785	-0.1095	-0.1835
KFAE_l_ins_r	metatarsus_l	-0.6938	-0.5252	-0.124
KF_l_or_r	thigh_l	-0.4822	-0.2151	-0.2058
KF_l_via1_r	thigh_l	-0.4918	-0.2184	-0.2054
KF_l_via2_r	shank_l	-0.5215	-0.3323	-0.1378
KF_l_ins_r	shank_l	-0.5245	-0.3918	-0.1059
KEAFTE_l_or_r	thigh_l	-0.4185	-0.2497	-0.2012
KEAFTE_l_via1_r	shank_l	-0.4423	-0.3181	-0.2057
KEAFTE_l_via2_r	shank_l	-0.608	-0.6067	-0.155
KEAFTE_l_via3_r	metatarsus_l	-0.6475	-0.6971	-0.1455
KEAFTE_l_via4_r	metatarsus_l	-0.6488	-0.9402	-0.133
KEAFTE_l_via5_r	toe_l	-0.6341	-1.0074	-0.1359
KEAFTE_l_ins_r	toe_l	-0.5697	-1.1022	-0.1433
AF_l_or_r	shank_l	-0.4467	-0.337	-0.1625
AF_l_via1_r	shank_l	-0.6092	-0.6073	-0.1245
AF_l_ins_r	metatarsus_l	-0.6479	-0.6857	-0.1177

## Sheet: 7. Equine v_max measurements
Reported measurements
		Type I	Type IIa	Type IIx (reported as IIb)	Mixed (12.7% I, 83.5% IIa, 3.8% IIb)	Mixed (44.3% I, 48.1% IIa, 7.6% IIb)
	Temperature (deg C)	Vmax (in L0/s)
Rome et al.	15	0.33	1.33	3.2
Marx et al.	15	0.74	2.53
Butcher et al.	30	1.1			2.4	1.2
Temperature corrected results
Target temperature:	37.5	Vmax (in L0/s)
Rome et al.		1.65	6.65	16
Marx et al.		3.7	12.65
Butcher et al.		1.925			4.2	2.1
Percentage fiber type composition
		Type I	Type IIa	Type IIx	n
Kawai et al.		0.236	0.569	0.195	13	Hindlimb
		0.251	0.588	0.16	7	Thoracic & trunk
		0.284	0.645	0.07	16	Forelimb
total average:		0.26025	0.606472	0.132639
"average" mixed muscle fiber type vmax (in L0/s):		6.58467
References:
Rome LC, Sosnicki AA, Goble DO. 1990. Maximum velocity of shortening of three fibre types from horse soleus muscle: implications for scaling with body size. J Physiol 431:173–85.
Marx JO, Olsson MC, Larsson L. 2006. Scaling of skeletal muscle shortening velocity in mammals representing a 100,000-fold difference in body size. Pflüg Arch - Eur J Physiol 452:222–30.
Butcher MT, Chase PB, Hermanson JW, Clark AN, Brunet NM, Bertram JEA. 2010. Contractile properties of muscle fibers from the deep and superficial digital flexors of horses. Am J Physiol-Regul Integr Comp Physiol 299:R996–1005.
Kawai M, Minami Y, Sayama Y, Kuwano A, Hiraga A, Miyata H. 2009. Muscle Fiber Population and Biochemical Properties of Whole Body Muscles in Thoroughbred Horses. Anat Rec 292:1663–69.
